# Supplementary material for: Analysis of Power Laws, Shape Collapses, and Neural Complexity: New Techniques and MATLAB Support via the NCC Toolbox
Source: Front Physiol. 2016 Jun 27;7:250. doi: 10.3389/fphys.2016.00250 (PMC4921690; doi:10.3389/fphys.2016.00250)
Supplement: Supplementary file 1 [file software.zip]

Archive with 30 entries (30 files):
- CritAnalysisSoftwarePackage2016-04-25/asdf2toraster.m
- CritAnalysisSoftwarePackage2016-04-25/avgshapes.m
- CritAnalysisSoftwarePackage2016-04-25/avprops.m
- CritAnalysisSoftwarePackage2016-04-25/avpropvals.m
- CritAnalysisSoftwarePackage2016-04-25/avshapecollapse.m
- CritAnalysisSoftwarePackage2016-04-25/avshapecollapsestd.m
- CritAnalysisSoftwarePackage2016-04-25/bethelattice.m
- CritAnalysisSoftwarePackage2016-04-25/brestimate.m
- CritAnalysisSoftwarePackage2016-04-25/cbmodel.m
- CritAnalysisSoftwarePackage2016-04-25/complexity.m
- CritAnalysisSoftwarePackage2016-04-25/complexityexamples.m
- CritAnalysisSoftwarePackage2016-04-25/democomplexity.m
- CritAnalysisSoftwarePackage2016-04-25/demoempdata.m
- CritAnalysisSoftwarePackage2016-04-25/demoplotting.m
- CritAnalysisSoftwarePackage2016-04-25/demotruncdist.m
- CritAnalysisSoftwarePackage2016-04-25/gendata.m
- CritAnalysisSoftwarePackage2016-04-25/mymnrnd.m
- CritAnalysisSoftwarePackage2016-04-25/pldist.m
- CritAnalysisSoftwarePackage2016-04-25/plmle.m
- CritAnalysisSoftwarePackage2016-04-25/plparams.m
- CritAnalysisSoftwarePackage2016-04-25/plplottool.m
- CritAnalysisSoftwarePackage2016-04-25/pvcalc.m
- CritAnalysisSoftwarePackage2016-04-25/randomizeasdf2.m
- CritAnalysisSoftwarePackage2016-04-25/rastertoasdf2.m
- CritAnalysisSoftwarePackage2016-04-25/README - Complexity.txt
- CritAnalysisSoftwarePackage2016-04-25/README - Criticality.txt
- CritAnalysisSoftwarePackage2016-04-25/rebin.m
- CritAnalysisSoftwarePackage2016-04-25/rldecode.m
- CritAnalysisSoftwarePackage2016-04-25/sample_data.mat
- CritAnalysisSoftwarePackage2016-04-25/sizegivdurwls.m
